# Supplementary material for: Genetic redundancy fuels polygenic adaptation in Drosophila
Source: PLoS Biol. 2019 Feb 4;17(2):e3000128. doi: 10.1371/journal.pbio.3000128 (PMC6375663; doi:10.1371/journal.pbio.3000128)
Supplement: S1 Table — In cases in which the block spans both arms of the chromosome, both chromosome arms are specified. chr, chromosome; num, an arbitrary number given to the haplotype block of each chromosome; pos (bp), the genomic position of block in the chromosome; size (kb), length of the block in kb; SNP nums, the number of SNP in the haplotype block; rising reps. num., the number of replicates in which a haplotype block has at least 0.1 frequency increase; rising reps., the replicates with at least 0.1 frequency increase; columns rep1 to rep10 show the number of haplotypes that share at least 80% of the SNPs characteristic to the haplotype block in replicates 1, 3, 4, 7, and 10, respectively, for which evolved haplotypes were sequenced. The number of available haplotypes is given in parentheses; validated haplos. num. evolved, total number of haplotypes across all five replicates in which the haplotype block is validated by at least 80% of the SNPs characteristic to the block; validated haplos. num. ancestral, total number of haplotypes from 189 ancestral haplotypes in which the haplotype block is validated by at least 80% of the SNPs characteristic to the block. SNP, single nucleotide polymorphism. (XLSX) [file pbio.3000128.s014.xlsx]

## Sheet: Sheet1
S1 Table Characteristics of the reconstructed haplotype blocks
chr	num	pos (bp)	size (kb)	SNP nums	rising reps. num.	rising reps.	rep1 (20)	rep3 (36)	rep4 (20)	rep7 (12)	rep10 (12)	validated haplos. num. evolved	validated haplos. num. ancestral
2L	1	549,212-3,692,019	3142.81	2.264	5	1,3,4,7,10	0	0	3	1	1	5	0
2L	2	4,528,621-4,820,125	291.50	30	2	5.1	0	0	0	0	0	0	1
2L	3	5,046,644-7,951,633	2904.99	404	8	2,3,4,5,6,7,8,10	0	0	0	0	0	0	1
2L	4	6,104,386-8,729,685	2625.30	616	1	8	0	0	0	0	0	0	0
2L	5	6,625,528-6,629,098	3.57	21	8	1,2,3,4,6,7,8,10	16	30	16	9	12	83	132
2L	6	8,688,395-8,699,650	11.26	29	5	5,7,8,9,10	0	1	0	1	0	2	15
2L	7	8,621,447-8,629,806	8.36	26	5	3,4,5,7,8	6	20	5	7	1	39	41
2L	8	9,068,523-11,840,845	2772.32	360	4	4,5,7,10	0	0	0	0	2	2	1
2L	9	12,660,931-12,662,581	1.65	31	7	1,2,6,7,8,9,10	0	0	0	0	0	0	112
2L	10	13,080,144-15,464,814	2384.67	358	5	1,4,5,8,10	0	0	0	0	0	0	1
2L	11	14,980,612-15,023,372	42.76	20	6	1,3,4,6,9,10	5	9	7	0	4	25	16
2L	12	15,213,856-16,997,183	1783.33	216	6	1,3,4,7,9,10	2	0	0	0	0	2	0
2L	13	17,006,438-20,023,323	3016.89	1.616	5	2,3,5,9,10	1	1	0	0	0	2	0
2L	14	18,314,589-18,334,418	19.83	75	9	1,2,3,4,5,7,8,9,10	8	29	6	10	8	61	81
2L	15	19,832,402-19,869,651	37.25	34	6	2,3,4,5,7,8	2	0	2	2	0	6	22
2L,2R	16	20,407,499-1,371,319	2070.14	1.62	9	1,2,3,4,5,7,8,9,10	1	2	0	1	0	4	2
2R	17	613,959-2,743,753	2129.79	602	5	2,3,5,9,10	0	3	0	0	0	3	0
2R	18	3,246,245-3,282,540	36.30	86	6	1,2,3,5,7,9	1	5	0	5	1	12	6
2R	19	3,180,304-4,452,979	1272.67	234	3	5,9,10	0	0	0	0	0	0	0
2R	20	4,736,286-4,753,471	17.18	33	6	2,3,4,6,7,8	3	5	7	5	0	20	7
2R	21	4,709,158-4,717,356	8.20	20	6	1,2,3,4,6,9	1	0	2	1	0	4	15
2R	22	5,559,491-6,662,296	1102.81	289	6	1,2,4,7,9,10	0	0	1	0	0	1	0
2R	23	5,801,646-6,366,948	565.30	29	3	3,6,9	0	5	0	0	0	5	1
2R	24	9,125,206-9,130,454	5.25	20	8	1,2,4,5,6,7,9,10	15	27	13	10	11	76	132
2R	25	9,456,470-9,474,806	18.34	42	5	1,2,3,9,10	2	9	0	1	1	13	10
2R	26	9,566,904-9,573,370	6.47	21	7	1,3,4,5,7,9,10	5	8	2	5	4	24	36
2R	27	11,699,613-11,708,893	9.28	29	5	2,3,5,7,8	3	1	3	3	0	10	63
2R	28	11,983,207-13,376,398	1393.19	275	5	2,3,4,9,10	0	3	0	0	1	4	0
2R	29	14,415,919-14,726,385	310.47	28	6	1,2,3,5,7,9	3	2	0	2	0	7	5
2R	30	15,435,035-16,444,073	1009.04	62	3	2,8,10	0	0	0	1	5	6	0
2R	31	15,637,687-15,780,470	142.78	22	2	7.9	0	0	0	2	0	2	0
2R	32	18,342,469-18,387,334	44.87	44	6	4,6,7,8,9,10	0	8	7	5	3	23	22
3L	1	289,186-327,027	37.84	32	5	4,7,8,9,10	2	0	2	2	1	7	12
3L	2	476,274-490,898	14.62	22	4	3,4,8,9	0	11	7	1	0	19	10
3L	3	1,177,521-4,887,795	3710.27	1.086	5	1,4,5,8,10	0	0	0	0	0	0	0
3L	4	1,076,112-1,568,978	492.87	153	7	1,3,4,5,6,7,9	3	6	4	3	0	16	24
3L	5	2,637,095-3,109,081	471.99	38	4	4,5,7,9	0	0	2	0	0	2	18
3L	6	3,621,798-3,639,513	17.71	28	7	1,2,3,4,6,7,9	5	14	6	5	2	32	27
3L	7	5,309,000-5,320,398	11.40	47	8	1,2,3,5,7,8,9,10	8	16	1	5	5	35	67
3L	8	5,482,685-5,559,290	76.61	48	8	1,2,3,4,5,7,8,9	0	0	0	0	0	0	2
3L	9	6,112,876-6,114,534	1.66	25	7	2,3,4,5,6,8,10	12	26	4	6	5	53	109
3L	10	6,788,182-6,814,968	26.79	27	4	2,5,9,10	1	0	2	0	5	8	3
3L	11	6,972,112-6,989,132	17.02	22	2	1.9	3	0	0	0	1	4	3
3L	12	9,147,977-9,161,497	13.52	21	3	1,2,7	9	0	0	1	1	11	4
3L	13	9,550,005-9,559,138	9.13	21	5	1,3,4,6,7	9	2	4	5	0	20	9
3L	14	10,671,744-10,696,497	24.75	61	4	2,3,7,9	1	4	0	2	0	7	10
3L	15	11,442,283-11,453,375	11.09	21	6	1,3,4,7,8,10	5	17	4	5	4	35	38
3L	16	11,749,292-12,909,013	1159.72	196	8	1,3,4,6,7,8,9,10	0	0	0	5	5	10	5
3L	17	12,320,648-12,485,715	165.07	70	4	1,4,7,10	0	5	0	6	1	12	11
3L	18	12,699,453-16,033,602	3334.15	859	8	1,3,4,6,7,8,9,10	0	0	0	0	0	0	1
3L	19	13,243,739-13,929,720	685.98	87	2	7.1	0	0	0	3	1	4	1
3L	20	13,727,068-13,735,914	8.85	31	7	2,3,5,6,7,8,10	11	31	9	12	7	70	95
3L	21	14,456,645-15,260,961	804.32	111	4	3,7,8,10	2	0	0	4	1	7	8
3L	22	15,145,689-16,246,411	1100.72	35	1	8	0	0	0	0	0	0	14
3L	23	16,381,576-17,443,051	1061.47	157	5	2,3,4,5,7	0	0	1	1	0	2	0
3L	24	16,932,605-16,984,868	52.26	20	3	4,5,6	0	0	4	0	0	4	6
3L	25	17,780,264-18,952,760	1172.50	246	6	2,3,4,5,9,10	0	0	1	0	0	1	10
3L	26	18,397,056-18,406,549	9.49	28	8	2,3,4,5,6,7,9,10	15	35	15	12	11	88	148
3L	27	18,789,550-19,424,239	634.69	20	3	1,7,9	0	0	0	1	2	3	4
3L	28	19,638,789-19,645,657	6.87	36	8	3,4,5,6,7,8,9,10	1	2	2	2	1	8	19
3L	29	19,165,073-20,461,168	1296.10	54	4	2,3,4,5	0	0	0	0	0	0	1
3L,3R	30	19,986,695-2,718,640	4995.36	3.854	4	2,3,7,8	0	8	0	0	0	8	0
3R	31	1,154,432-1,179,945	25.51	23	5	4,6,7,9,10	1	0	0	2	2	5	5
3R	32	3,639,083-4,916,780	1277.70	180	8	1,2,3,4,5,6,7,10	1	1	1	0	0	3	3
3R	33	3,897,715-3,911,421	13.71	20	8	1,2,3,4,6,8,9,10	1	7	3	3	0	14	51
3R	34	4,485,581-4,598,870	113.29	73	3	2,7,10	0	1	0	3	0	4	0
3R	35	4,515,140-4,536,658	21.52	42	8	2,3,4,5,7,8,9,10	6	20	14	8	4	52	79
3R	36	5,274,846-5,463,652	188.81	107	6	1,2,3,4,7,8	0	0	0	0	0	0	0
3R	37	7,076,122-7,097,678	21.56	26	1	5	0	0	0	0	0	0	7
3R	38	8,070,273-8,117,029	46.76	177	6	1,2,3,6,8,10	2	6	1	0	3	12	12
3R	39	8,524,395-8,710,733	186.34	172	6	2,3,4,7,9,10	0	1	2	0	3	6	3
3R	40	8,818,868-9,760,433	941.57	358	9	1,2,3,4,5,6,7,8,10	0	2	1	1	0	4	10
3R	41	9,241,157-14,051,990	4810.83	3.835	10	1,2,3,4,5,6,7,8,9,10	0	1	0	0	0	1	1
3R	42	9,429,382-9,435,440	6.06	25	5	5,6,8,9,10	1	1	2	0	3	7	36
3R	43	9,832,031-9,931,218	99.19	20	2	4.9	0	0	2	0	0	2	3
3R	44	11,341,740-11,468,840	127.10	44	4	3,4,5,9	0	9	9	0	0	18	6
3R	45	11,812,592-12,037,007	224.41	377	9	1,2,3,4,6,7,8,9,10	4	16	9	2	6	37	60
3R	46	11,890,618-12,612,231	721.61	91	4	1,6,7,9	0	0	1	0	0	1	0
3R	47	15,332,290-16,196,407	864.12	27	2	3.6	0	0	1	0	0	1	0
3R	48	16,316,227-17,338,854	1022.63	217	6	1,3,5,6,7,8	0	0	0	3	0	3	2
3R	49	16,835,865-16,844,379	8.51	26	4	1,4,8,10	0	0	0	0	0	0	51
3R	50	18,150,053-18,167,105	17.05	36	6	2,3,6,7,9,10	1	2	0	7	0	10	14
3R	51	18,288,785-18,303,670	14.88	20	4	2,3,6,7	0	2	1	2	0	5	2
3R	52	20,907,758-21,059,532	151.77	74	6	3,5,6,7,9,10	0	2	0	0	7	9	5
3R	53	21,222,354-21,390,491	168.14	20	1	5	0	0	0	0	0	0	4
3R	54	21,891,799-21,931,957	40.16	66	2	6.7	0	0	1	1	0	2	23
3R	55	23,381,603-23,445,941	64.34	57	3	3,8,9	0	5	0	0	0	5	1
3R	56	25,882,817-25,935,310	52.49	29	7	2,3,4,6,7,8,9	5	10	6	4	0	25	31
X	1	2,068,024-2,086,254	18.23	30	7	1,2,3,4,5,9,10	6	4	0	3	6	19	24
X	2	3,601,626-3,612,860	11.23	26	5	1,2,6,8,9	6	0	0	0	0	6	7
X	3	5,959,291-6,004,352	45.06	41	7	1,2,3,4,7,9,10	6	4	6	2	3	21	26
X	4	8,328,983-8,333,123	4.14	39	9	1,2,3,4,5,6,7,9,10	10	8	9	6	4	37	128
X	5	8,271,009-8,277,466	6.46	25	7	1,2,5,6,7,8,10	6	0	6	5	7	24	47
X	6	11,558,897-11,565,078	6.18	27	6	1,3,5,6,7,10	11	18	1	6	5	41	36
X	7	11,984,402-12,624,101	639.70	92	6	1,2,3,5,8,10	0	11	0	0	1	12	0
X	8	12,207,831-12,210,201	2.37	22	7	1,3,4,6,8,9,10	10	26	13	5	7	61	91
X	9	15,866,615-15,889,681	23.07	105	8	1,2,3,5,7,8,9,10	12	6	0	6	5	29	44
X	10	17,271,719-17,753,855	482.14	220	4	2,5,8,9	0	0	0	0	0	0	2
X	11	17,261,508-17,964,338	702.83	54	2	3.7	0	4	1	4	0	9	5
In cases in which the block spans both arms of the chromosome, both chromosome arms are specified. chr, chromosome; num, an arbitrary number given to the haplotype block of each chromosome; pos (bp), the genomic position of block in the chromosome; size (kb), length of the block in kb; SNP nums, the number of SNP in the haplotype block; rising reps. num., the number of replicates in which a haplo…
