# Supplementary material for: Genetic redundancy fuels polygenic adaptation in Drosophila
Source: PLoS Biol. 2019 Feb 4;17(2):e3000128. doi: 10.1371/journal.pbio.3000128 (PMC6375663; doi:10.1371/journal.pbio.3000128)
Supplement: S2 Table — “*” indicates uncorrected for multiple testing. “$” indicates p-value after adjustment for multiple testing. (XLSX) [file pbio.3000128.s015.xlsx]

## Sheet: Sheet1
S2 Table Enrichment of gene functions in selected alleles.
GO term	p-value*	FDR$	description of GO term	no. of genes	genes
GO:0051536	0.0000300000	0.0229400000	iron-sulfur cluster binding	11	fbgn0032754,fbgn0038350,fbgn0038348,fbgn0038347,fbgn0038349,fbgn0033100,fbgn0035529,fbgn0014028,fbgn0032907,fbgn0036663,fbgn0003308
GO:0051540	0.0000300000	0.0229400000	metal cluster binding	11	fbgn0032754,fbgn0038350,fbgn0038348,fbgn0038347,fbgn0038349,fbgn0033100,fbgn0035529,fbgn0014028,fbgn0032907,fbgn0036663,fbgn0003308
GO:0042430	0.0000500000	0.0255500000	indole-containing compound metabolic process	5	fbgn0000337,fbgn0038105,fbgn0041710,fbgn0000422,fbgn0003308
GO:0004866	0.0001000000	0.0305442857	endopeptidase inhibitor activity	13	fbgn0051902,fbgn0260462,fbgn0029133,fbgn0028990,fbgn0051777,fbgn0051778,fbgn0028988,fbgn0033112,fbgn0033113,fbgn0033115,fbgn0041180,fbgn0053121,fbgn0031564
GO:0055114	0.0001100000	0.0305442857	oxidation-reduction process	61	fbgn0002719,fbgn0053092,fbgn0000337,fbgn0042137,fbgn0052199,fbgn0022960,fbgn0031436,fbgn0031432,fbgn0032775,fbgn0259247,fbgn0031418,fbgn0031417,fbgn0038095,fbgn0038271,fbgn0031464,fbgn0039387,fbgn0039386,fbgn0032750,fbgn0032754,fbgn0038350,fbgn0003486,fbgn0014127,fbgn0052201,fbgn0031995,fbgn0015034,fbgn0031505,fbgn0051548,fbgn0038348,fbgn0038347,fbgn0038349,fbgn0033065,fbgn0015623,fbgn0001202,fbg…
GO:0061135	0.0001500000	0.0305442857	endopeptidase regulator activity	13	fbgn0051902,fbgn0260462,fbgn0029133,fbgn0028990,fbgn0051777,fbgn0051778,fbgn0028988,fbgn0033112,fbgn0033113,fbgn0033115,fbgn0041180,fbgn0053121,fbgn0031564
GO:0006119	0.0001700000	0.0305442857	oxidative phosphorylation	9	fbgn0031436,fbgn0038271,fbgn0010516,fbgn0031505,fbgn0037860,fbgn0052230,fbgn0031830,fbgn0014028,fbgn0037172
GO:0070469	0.0002000000	0.0305442857	respiratory chain	9	fbgn0031436,fbgn0038271,fbgn0031505,fbgn0037860,fbgn0036830,fbgn0052230,fbgn0031830,fbgn0014028,fbgn0037172
GO:0005746	0.0002000000	0.0305442857	mitochondrial respiratory chain	9	fbgn0031436,fbgn0038271,fbgn0031505,fbgn0037860,fbgn0036830,fbgn0052230,fbgn0031830,fbgn0014028,fbgn0037172
GO:0030414	0.0002300000	0.0305442857	peptidase inhibitor activity	13	fbgn0051902,fbgn0260462,fbgn0029133,fbgn0028990,fbgn0051777,fbgn0051778,fbgn0028988,fbgn0033112,fbgn0033113,fbgn0033115,fbgn0041180,fbgn0053121,fbgn0031564
GO:0005740	0.0002300000	0.0305442857	mitochondrial envelope	22	fbgn0031436,fbgn0038271,fbgn0031881,fbgn0029131,fbgn0038355,fbgn0036199,fbgn0038797,fbgn0031505,fbgn0031941,fbgn0027610,fbgn0037860,fbgn0036830,fbgn0000449,fbgn0031359,fbgn0052230,fbgn0031830,fbgn0037146,fbgn0014028,fbgn0030966,fbgn0037172,fbgn0037307,fbgn0037310
GO:0042773	0.0002400000	0.0305442857	ATP synthesis coupled electron transport	8	fbgn0031436,fbgn0038271,fbgn0031505,fbgn0037860,fbgn0052230,fbgn0031830,fbgn0014028,fbgn0037172
GO:0042438	0.0002500000	0.0305442857	melanin biosynthetic process	3	fbgn0000527,fbgn0038105,fbgn0041710
GO:0006583	0.0002500000	0.0305442857	melanin biosynthetic process from tyrosine	3	fbgn0000527,fbgn0038105,fbgn0041710
GO:0044455	0.0002800000	0.0308800000	mitochondrial membrane part	12	fbgn0031436,fbgn0038271,fbgn0031505,fbgn0031941,fbgn0037860,fbgn0036830,fbgn0052230,fbgn0031830,fbgn0014028,fbgn0037172,fbgn0037307,fbgn0037310
GO:0015145	0.0003400000	0.0361688235	monosaccharide transmembrane transporter activity	8	fbgn0053282,fbgn0053281,fbgn0015230,fbgn0033047,fbgn0031523,fbgn0050035,fbgn0037386,fbgn0037387
GO:0009055	0.0003500000	0.0361688235	electron carrier activity	22	fbgn0031436,fbgn0031432,fbgn0038095,fbgn0031464,fbgn0010516,fbgn0038350,fbgn0003486,fbgn0015034,fbgn0051559,fbgn0038348,fbgn0038347,fbgn0038349,fbgn0033065,fbgn0035529,fbgn0000449,fbgn0041337,fbgn0014028,fbgn0030966,fbgn0000473,fbgn0035321,fbgn0003308,fbgn0035344
GO:0004867	0.0004300000	0.0402800000	serine-type endopeptidase inhibitor activity	10	fbgn0051902,fbgn0028990,fbgn0051777,fbgn0051778,fbgn0028988,fbgn0033112,fbgn0033113,fbgn0033115,fbgn0053121,fbgn0031564
GO:0042180	0.0004300000	0.0402800000	cellular ketone metabolic process	38	fbgn0002719,fbgn0000543,fbgn0033246,fbgn0000527,fbgn0053092,fbgn0000337,fbgn0052199,fbgn0032775,fbgn0260464,fbgn0003486,fbgn0050493,fbgn0052201,fbgn0051522,fbgn0051523,fbgn0050446,fbgn0037251,fbgn0038105,fbgn0051739,fbgn0041710,fbgn0037860,fbgn0036793,fbgn0259977,fbgn0000422,fbgn0042083,fbgn0000449,fbgn0039053,fbgn0039052,fbgn0053123,fbgn0027083,fbgn0037146,fbgn0031813,fbgn0017558,fbgn0037138,fbg…
GO:0031967	0.0005300000	0.0478755000	organelle envelope	31	fbgn0036994,fbgn0031436,fbgn0087013,fbgn0017581,fbgn0038274,fbgn0038271,fbgn0031881,fbgn0029131,fbgn0038355,fbgn0036199,fbgn0038797,fbgn0031505,fbgn0031941,fbgn0027610,fbgn0015600,fbgn0037860,fbgn0000392,fbgn0001316,fbgn0036830,fbgn0013756,fbgn0000449,fbgn0031359,fbgn0052230,fbgn0031830,fbgn0037146,fbgn0014028,fbgn0030966,fbgn0027790,fbgn0037172,fbgn0037307,fbgn0037310
GO:0016513	0.0005800000	0.0504871429	core-binding factor complex	2	fbgn0013753,fbgn0013755
GO:0006281	0.0006400000	0.0527863636	DNA repair	15	fbgn0002989,fbgn0031885,fbgn0016054,fbgn0004584,fbgn0037202,fbgn0260962,fbgn0003082,fbgn0031309,fbgn0037141,fbgn0004436,fbgn0032907,fbgn0041627,fbgn0037301,fbgn0002891,fbgn0030931
GO:0042435	0.0007200000	0.0573295652	indole-containing compound biosynthetic process	3	fbgn0038105,fbgn0041710,fbgn0000422
GO:0042775	0.0008300000	0.0636976000	mitochondrial ATP synthesis coupled electron transport	7	fbgn0031436,fbgn0038271,fbgn0031505,fbgn0037860,fbgn0052230,fbgn0031830,fbgn0014028
GO:0016491	0.0008600000	0.0636976000	oxidoreductase activity	64	fbgn0002719,fbgn0002937,fbgn0053092,fbgn0000337,fbgn0042137,fbgn0052199,fbgn0031436,fbgn0031432,fbgn0032775,fbgn0259247,fbgn0031418,fbgn0031417,fbgn0038095,fbgn0038271,fbgn0031479,fbgn0031464,fbgn0039387,fbgn0032750,fbgn0032754,fbgn0038350,fbgn0003486,fbgn0052201,fbgn0032609,fbgn0015034,fbgn0031505,fbgn0051548,fbgn0051559,fbgn0038348,fbgn0038347,fbgn0038349,fbgn0033065,fbgn0015623,fbgn0001202,fbg…
GO:0022904	0.0009000000	0.0640003846	respiratory electron transport chain	8	fbgn0031436,fbgn0038271,fbgn0031505,fbgn0037860,fbgn0052230,fbgn0031830,fbgn0014028,fbgn0037172
GO:0061134	0.0009800000	0.0674807407	peptidase regulator activity	13	fbgn0051902,fbgn0260462,fbgn0029133,fbgn0028990,fbgn0051777,fbgn0051778,fbgn0028988,fbgn0033112,fbgn0033113,fbgn0033115,fbgn0041180,fbgn0053121,fbgn0031564
GO:0005743	0.0011200000	0.0750728571	mitochondrial inner membrane	17	fbgn0031436,fbgn0038271,fbgn0031881,fbgn0036199,fbgn0038797,fbgn0031505,fbgn0031941,fbgn0037860,fbgn0036830,fbgn0000449,fbgn0052230,fbgn0031830,fbgn0037146,fbgn0014028,fbgn0037172,fbgn0037307,fbgn0037310
GO:0031966	0.0012100000	0.0799427586	mitochondrial membrane	19	fbgn0031436,fbgn0038271,fbgn0031881,fbgn0029131,fbgn0038355,fbgn0036199,fbgn0038797,fbgn0031505,fbgn0031941,fbgn0037860,fbgn0036830,fbgn0000449,fbgn0052230,fbgn0031830,fbgn0037146,fbgn0014028,fbgn0037172,fbgn0037307,fbgn0037310
GO:0031975	0.0013700000	0.0845243590	envelope	31	fbgn0036994,fbgn0031436,fbgn0087013,fbgn0017581,fbgn0038274,fbgn0038271,fbgn0031881,fbgn0029131,fbgn0038355,fbgn0036199,fbgn0038797,fbgn0031505,fbgn0031941,fbgn0027610,fbgn0015600,fbgn0037860,fbgn0000392,fbgn0001316,fbgn0036830,fbgn0013756,fbgn0000449,fbgn0031359,fbgn0052230,fbgn0031830,fbgn0037146,fbgn0014028,fbgn0030966,fbgn0027790,fbgn0037172,fbgn0037307,fbgn0037310
GO:0006570	0.0014300000	0.0845243590	tyrosine metabolic process	4	fbgn0000527,fbgn0038105,fbgn0041710,fbgn0000422
GO:0006121	0.0014500000	0.0845243590	mitochondrial electron transport succinate to ubiquinone	2	fbgn0037860,fbgn0014028
GO:0004167	0.0014900000	0.0845243590	dopachrome isomerase activity	2	fbgn0038105,fbgn0041710
GO:0004857	0.0015400000	0.0845243590	enzyme inhibitor activity	14	fbgn0051902,fbgn0260462,fbgn0029133,fbgn0028990,fbgn0051777,fbgn0051778,fbgn0035025,fbgn0028988,fbgn0033112,fbgn0033113,fbgn0033115,fbgn0041180,fbgn0053121,fbgn0031564
GO:0009072	0.0015600000	0.0845243590	aromatic amino acid family metabolic process	6	fbgn0000527,fbgn0000337,fbgn0038105,fbgn0041710,fbgn0000422,fbgn0003308
GO:0019866	0.0016100000	0.0845243590	organelle inner membrane	17	fbgn0031436,fbgn0038271,fbgn0031881,fbgn0036199,fbgn0038797,fbgn0031505,fbgn0031941,fbgn0037860,fbgn0036830,fbgn0000449,fbgn0052230,fbgn0031830,fbgn0037146,fbgn0014028,fbgn0037172,fbgn0037307,fbgn0037310
GO:0019752	0.0016800000	0.0845243590	carboxylic acid metabolic process	34	fbgn0002719,fbgn0033246,fbgn0000527,fbgn0053092,fbgn0000337,fbgn0052199,fbgn0032775,fbgn0260464,fbgn0052201,fbgn0051522,fbgn0051523,fbgn0050446,fbgn0037251,fbgn0038105,fbgn0051739,fbgn0041710,fbgn0037860,fbgn0036793,fbgn0259977,fbgn0000422,fbgn0042083,fbgn0039053,fbgn0039052,fbgn0053123,fbgn0027083,fbgn0037146,fbgn0031813,fbgn0017558,fbgn0037138,fbgn0037305,fbgn0036663,fbgn0003308,fbgn0050502,fbg…
GO:0043436	0.0016800000	0.0845243590	oxoacid metabolic process	34	fbgn0002719,fbgn0033246,fbgn0000527,fbgn0053092,fbgn0000337,fbgn0052199,fbgn0032775,fbgn0260464,fbgn0052201,fbgn0051522,fbgn0051523,fbgn0050446,fbgn0037251,fbgn0038105,fbgn0051739,fbgn0041710,fbgn0037860,fbgn0036793,fbgn0259977,fbgn0000422,fbgn0042083,fbgn0039053,fbgn0039052,fbgn0053123,fbgn0027083,fbgn0037146,fbgn0031813,fbgn0017558,fbgn0037138,fbgn0037305,fbgn0036663,fbgn0003308,fbgn0050502,fbg…
GO:0006082	0.0016800000	0.0845243590	organic acid metabolic process	34	fbgn0002719,fbgn0033246,fbgn0000527,fbgn0053092,fbgn0000337,fbgn0052199,fbgn0032775,fbgn0260464,fbgn0052201,fbgn0051522,fbgn0051523,fbgn0050446,fbgn0037251,fbgn0038105,fbgn0051739,fbgn0041710,fbgn0037860,fbgn0036793,fbgn0259977,fbgn0000422,fbgn0042083,fbgn0039053,fbgn0039052,fbgn0053123,fbgn0027083,fbgn0037146,fbgn0031813,fbgn0017558,fbgn0037138,fbgn0037305,fbgn0036663,fbgn0003308,fbgn0050502,fbg…
GO:0051537	0.0017900000	0.0895347500	2 iron 2 sulfur cluster binding	3	fbgn0032754,fbgn0033100,fbgn0035529
GO:0051119	0.0018800000	0.0914068293	sugar transmembrane transporter activity	8	fbgn0053282,fbgn0053281,fbgn0015230,fbgn0033047,fbgn0031523,fbgn0050035,fbgn0037386,fbgn0037387
“*” indicates uncorrected for multiple testing. “$” indicates p-value after adjustment for multiple testing.
