# Supplementary material for: Genetic redundancy fuels polygenic adaptation in Drosophila
Source: PLoS Biol. 2019 Feb 4;17(2):e3000128. doi: 10.1371/journal.pbio.3000128 (PMC6375663; doi:10.1371/journal.pbio.3000128)
Supplement: S3 Table — “*” indicates uncorrected for multiple testing. “$” indicates p-value after adjustment for multiple testing. (XLSX) [file pbio.3000128.s016.xlsx]

## Sheet: Sheet1
S3 Table Enrichment of KEGG pathways in selected alleles.
GO term	p-value*	FDR$	description of GO term	no. of genes	genes
GO:dme00232	0.0025800000	0.0891050000	Caffeine metabolism	4	fbgn0038350,fbgn0038348,fbgn0038349,fbgn0003308
GO:dme00190	0.0027600000	0.0891050000	Oxidative phosphorylation	12	fbgn0031830,fbgn0016687,fbgn0014028,fbgn0037172,fbgn0031505,fbgn0262736,fbgn0036830,fbgn0031941,fbgn0031436,fbgn0037860,fbgn0033706,fbgn0052230
“*” indicates uncorrected for multiple testing. “$” indicates p-value after adjustment for multiple testing.
