# Supplementary material for: Genetic redundancy fuels polygenic adaptation in Drosophila
Source: PLoS Biol. 2019 Feb 4;17(2):e3000128. doi: 10.1371/journal.pbio.3000128 (PMC6375663; doi:10.1371/journal.pbio.3000128)
Supplement: S4 Table — Chr.: left and right arms of chromosomes are concatenated as some haplotype blocks span the centromere. No.: an arbitrary number given to the haplotype block of each chromosome (similar to the numbers in S1 Table). Delta: the absolute frequency difference between the frequency of the allele in any of the two replicates with highest frequency at generation 60 and the frequency of the P-element in those replicates. Thresh0.1: frequency change of ≥0.1 after 60 generations (method 1 in Materials and methods “Different approaches to determine the presence of selected alleles and their frequencies”), Thresh5%: 5% ASFC (method 3), Thresh10%: 10% ASFC (method 4). *Using thresh0.1, the replicate with the highest allele frequency for this haplotype block did not have P-element insertion, thus the replicate with the second highest allele frequency was tested, whereas using threshold 5% and 10%, the replicate with the highest allele frequency for this haplotype block had P-element insertion. ASFC, allele-specific frequency change. (XLSX) [file pbio.3000128.s017.xlsx]

## Sheet: Sheet1
S4 Table Absolute frequency difference of the identified P-elements (in selected alleles) and selected alleles.
Chr.	No.	Delta	Thresh0.1	Delta	Thresh5%	Delta	Thresh10%
2	1	0.1778	0.1	0.1778	0.045	0.1778	0.073
2	4	-	0.1	0.5033	0.032	0.5033	0.032
2	8	0.325	0.1	0.325	0.035	0.325	0.048
2	17	0.1854	0.1	0.1854	0.017	0.1854	0.035
2	19*	0.1338	0.1	0.0457	0.018	0.0457	0.018
2	21	0.4038	0.1	0.4038	0.142	-	-
2	22	-	0.1	0.303	0.022	0.303	0.047
3	3	-	0.1	0.179	0.017	0.179	0.037
3	18	0.2048	0.1	0.2048	0.072	0.2048	0.138
3	23	0.2917	0.1	0.2917	0.062	0.2917	0.091
3	30	0.292	0.1	0.292	0.141	0.292	0.260
3	41	0.3858	0.1	-	-
Chr.: left and right arms of chromosomes are concatenated as some haplotype blocks span the centromere. No.: an arbitrary number given to the haplotype block of each chromosome (similar to the numbers in S1 Table). Delta: the absolute frequency difference between the frequency of the allele in any of the two replicates with highest frequency at generation 60 and the frequency of the P-element in …
