# Supplementary material for: Genetic redundancy fuels polygenic adaptation in Drosophila
Source: PLoS Biol. 2019 Feb 4;17(2):e3000128. doi: 10.1371/journal.pbio.3000128 (PMC6375663; doi:10.1371/journal.pbio.3000128)
Supplement: S5 Table — Ne, effective population size. (XLSX) [file pbio.3000128.s018.xlsx]

## Sheet: Sheet1
S5 Table Estimated Ne in evolved replicates for autosomes and the X chromosome. Ne, effective population size.
Replicate	Autosomes	X chromosome
1	381	217
2	335	280
3	247	269
4	255	240
5	246	208
6	307	274
7	297	270
8	244	241
9	310	358
10	287	268
Mean	291	262
