# Supplementary material for: Genetic redundancy fuels polygenic adaptation in Drosophila
Source: PLoS Biol. 2019 Feb 4;17(2):e3000128. doi: 10.1371/journal.pbio.3000128 (PMC6375663; doi:10.1371/journal.pbio.3000128)
Supplement: S7 Table — Details of DNA extraction and library preparation for Pool-Seq (A) and haplotype samples (B). (A) For the founder population, nomenclature is as follows: species_population_selectionRegime_replicate (e.g., Dsim_Fl_Base_1), and for the evolved populations, nomenclature is as follows: species_population_selectionRegime_generation_replicate (e.g., Dsim_Fl_Hot_F10_1). (B) Nomenclature of the samples is as follows: species_population_selectionRegime_generation_replicate_cross (e.g., Dsim_Fl_Hot_F88_r1_c1). (XLSX) [file pbio.3000128.s020.xlsx]

## Sheet: S7 Table A
S7 Table A. Details of DNA extraction and library preparation for Pool-Seq samples
Sample	DNA isolation	Amount of starting material	Fragmentation method	Kit	Size selection method	Insert size (bp)	Polymerase	No. of PCR cycles	Sequencing platform	Read length (bp)	Published in	SRA Run accession no.
Dsim_Fl_Base_1	High salt extraction protocol (REF*) including RNase A treatment	2.5 µg	Covaris S21	TruSeq DNA PCR-Free Sample Prep Kit2	AMPure XP beads4	300	n.a.	PCR-free	HiSeq 2000	2 x 100	Barghi et al. 2017	ERR1980726-ERR1980735
Dsim_Fl_Base_2											this study	ERR2860932,ERR2860939,ERR2860946,ERR2860953,ERR2860960,ERR2860967,ERR2860974,ERR2860981,ERR2860988,ERR2860995
Dsim_Fl_Base_3											Barghi et al. 2017	ERR1980736-ERR1980745
Dsim_Fl_Base_4											this study	ERR2860933,ERR2860940,ERR2860947,ERR2860954,ERR2860961,ERR2860968,ERR2860975,ERR2860982,ERR2860989,ERR2860996
Dsim_Fl_Base_5											Barghi et al. 2017	ERR1980746-ERR1980755
Dsim_Fl_Base_6											this study	ERR2860934,ERR2860941,ERR2860948,ERR2860955,ERR2860962,ERR2860969,ERR2860976,ERR2860983,ERR2860990,ERR2860997
Dsim_Fl_Base_7											this study	ERR2860935,ERR2860942,ERR2860949,ERR2860956,ERR2860963,ERR2860970,ERR2860977,ERR2860984,ERR2860991,ERR2860998
Dsim_Fl_Base_8											Nouhaud et al. 2016	ERR1597895
Dsim_Fl_Base_9											this study	ERR2860937,ERR2860944,ERR2860951,ERR2860958,ERR2860965,ERR2860972,ERR2860979,ERR2860986,ERR2860993,ERR2861000
Dsim_Fl_Base_10											Nouhaud et al. 2016	ERR1597896
Dsim_Fl_Hot_F10_1	High salt extraction protocol (REF*) including RNase A treatment	2.5 µg	Covaris S21	TruSeq DNA PCR-Free Sample Prep Kit2	AMPure XP beads4	380	n.a.	PCR-free	HiSeq 2000	2 x 100	this study, Kofler et al. 2018	ERR2861016,ERR2861026,ERR2861036,ERR1988294
Dsim_Fl_Hot_F10_2											this study	ERR2861002,ERR2861009,ERR2861017,ERR2861027,ERR2861037
Dsim_Fl_Hot_F10_3											this study, Kofler et al. 2018	ERR2861018,ERR2861028,ERR2861038,ERR1988295
Dsim_Fl_Hot_F10_4											this study	ERR2861003,ERR2861010,ERR2861019,ERR2861029,ERR2861039
Dsim_Fl_Hot_F10_5											this study, Kofler et al. 2018	ERR2861020,ERR2861030,ERR2861040,ERR1988296
Dsim_Fl_Hot_F10_6											this study	ERR2861004,ERR2861011,ERR2861021,ERR2861031,ERR2861041
Dsim_Fl_Hot_F10_7											this study	ERR2861005,ERR2861012,ERR2861022,ERR2861032,ERR2861042
Dsim_Fl_Hot_F10_8											this study	ERR2861006,ERR2861013,ERR2861023,ERR2861033,ERR2861043
Dsim_Fl_Hot_F10_9											this study	ERR2861007,ERR2861014,ERR2861024,ERR2861034,ERR2861044
Dsim_Fl_Hot_F10_10											this study	ERR2861008,ERR2861015,ERR2861025,ERR2861035,ERR2861045
Dsim_Fl_Hot_F20_1	High salt extraction protocol (REF*) including RNase A treatment	2.5 µg	Covaris S21	TruSeq DNA PCR-Free Sample Prep Kit2	AMPure XP beads4	310	n.a.	PCR-free	HiSeq 2000	2 x 100	this study, Kofler et al. 2018	ERR2861074,ERR1988297
Dsim_Fl_Hot_F20_2											this study	ERR2861046,ERR2861053,ERR2861060,ERR2861067,ERR2861075
Dsim_Fl_Hot_F20_3											this study, Kofler et al. 2018	ERR2861076,ERR1988298
Dsim_Fl_Hot_F20_4											this study	ERR2861047,ERR2861054,ERR2861061,ERR2861068,ERR2861077
Dsim_Fl_Hot_F20_5											this study, Kofler et al. 2018	ERR2861078,ERR1988299
Dsim_Fl_Hot_F20_6											this study	ERR2861048,ERR2861055,ERR2861062,ERR2861069,ERR2861079
Dsim_Fl_Hot_F20_7											this study	ERR2861049,ERR2861056,ERR2861063,ERR2861070,ERR2861080
Dsim_Fl_Hot_F20_8											this study	ERR2861050,ERR2861057,ERR2861064,ERR2861071,ERR2861081
Dsim_Fl_Hot_F20_9											this study	ERR2861051,ERR2861058,ERR2861065,ERR2861072,ERR2861082
Dsim_Fl_Hot_F20_10											this study	ERR2861052,ERR2861059,ERR2861066,ERR2861073,ERR2861083
Dsim_Fl_Hot_F30_1	High salt extraction protocol (REF*) including RNase A treatment	2.5 µg	Covaris S21	TruSeq DNA PCR-Free Sample Prep Kit2	AMPure XP beads4	310	n.a.	PCR-free	HiSeq 2000	2 x 100	this study, Kofler et al. 2018	ERR2861084,ERR2861115,ERR1988300
Dsim_Fl_Hot_F30_2											this study	ERR2861085,ERR2861094,ERR2861101,ERR2861108,ERR2861116
Dsim_Fl_Hot_F30_3											this study, Kofler et al. 2018	ERR2861086,ERR2861117,ERR1988301
Dsim_Fl_Hot_F30_4											this study	ERR2861087,ERR2861095,ERR2861102,ERR2861109,ERR2861118
Dsim_Fl_Hot_F30_5											this study, Kofler et al. 2018	ERR2861088,ERR2861119,ERR1988302
Dsim_Fl_Hot_F30_6											this study	ERR2861089,ERR2861096,ERR2861103,ERR2861110,ERR2861120
Dsim_Fl_Hot_F30_7											this study	ERR2861090,ERR2861097,ERR2861104,ERR2861111,ERR2861121
Dsim_Fl_Hot_F30_8											this study	ERR2861091,ERR2861098,ERR2861105,ERR2861112,ERR2861122
Dsim_Fl_Hot_F30_9											this study	ERR2861092,ERR2861099,ERR2861106,ERR2861113,ERR2861123
Dsim_Fl_Hot_F30_10											this study	ERR2861093,ERR2861100,ERR2861107,ERR2861114,ERR2861124
Dsim_Fl_Hot_F40_1	High salt extraction protocol (REF*) including RNase A treatment	2.5 µg	Covaris S21	TruSeq DNA PCR-Free Sample Prep Kit2	AMPure XP beads4	310	n.a.	PCR-free	HiSeq 2000	2 x 100	this study, Kofler et al. 2018	ERR2861125,ERR2861156,ERR1988303
Dsim_Fl_Hot_F40_2											this study	ERR2861126,ERR2861135,ERR2861142,ERR2861149,ERR2861157
Dsim_Fl_Hot_F40_3											this study, Kofler et al. 2018	ERR2861127,ERR2861158,ERR1988304
Dsim_Fl_Hot_F40_4											this study	ERR2861128,ERR2861136,ERR2861143,ERR2861150,ERR2861159
Dsim_Fl_Hot_F40_5											this study, Kofler et al. 2018	ERR2861129,ERR2861160,ERR1988305
Dsim_Fl_Hot_F40_6											this study	ERR2861130,ERR2861137,ERR2861144,ERR2861151,ERR2861161
Dsim_Fl_Hot_F40_7											this study	ERR2861131,ERR2861138,ERR2861145,ERR2861152,ERR2861162
Dsim_Fl_Hot_F40_8											this study	ERR2861132,ERR2861139,ERR2861146,ERR2861153,ERR2861163
Dsim_Fl_Hot_F40_9											this study	ERR2861133,ERR2861140,ERR2861147,ERR2861154,ERR2861164
Dsim_Fl_Hot_F40_10											this study	ERR2861134,ERR2861141,ERR2861148,ERR2861155,ERR2861165
Dsim_Fl_Hot_F50_1	High salt extraction protocol (REF*) including RNase A treatment	2.5 µg	Covaris S21	TruSeq DNA PCR-Free Sample Prep Kit2	AMPure XP beads4	310	n.a.	PCR-free	HiSeq 2000	2 x 100	this study, Kofler et al. 2018	ERR2861166,ERR2861190,ERR2861200,ERR1988306
Dsim_Fl_Hot_F50_2											this study	ERR2861167,ERR2861176,ERR2861183,ERR2861191,ERR2861201
Dsim_Fl_Hot_F50_3											this study, Kofler et al. 2018	ERR2861168,ERR2861192,ERR2861202,ERR1988307
Dsim_Fl_Hot_F50_4											this study	ERR2861169,ERR2861177,ERR2861184,ERR2861193,ERR2861203
Dsim_Fl_Hot_F50_5											this study, Kofler et al. 2018	ERR2861170,ERR2861194,ERR2861204,ERR1988308
Dsim_Fl_Hot_F50_6											this study	ERR2861171,ERR2861178,ERR2861185,ERR2861195,ERR2861205
Dsim_Fl_Hot_F50_7											this study	ERR2861172,ERR2861179,ERR2861186,ERR2861196,ERR2861206
Dsim_Fl_Hot_F50_8											this study	ERR2861173,ERR2861180,ERR2861187,ERR2861197,ERR2861207
Dsim_Fl_Hot_F50_9											this study	ERR2861174,ERR2861181,ERR2861188,ERR2861198,ERR2861208
Dsim_Fl_Hot_F50_10											this study	ERR2861175,ERR2861182,ERR2861189,ERR2861199,ERR2861209
Dsim_Fl_Hot_F60_1	High salt extraction protocol (REF*) including RNase A treatment	2.5 µg	Covaris S21	TruSeq DNA PCR-Free Sample Prep Kit2	AMPure XP beads4	380	n.a.	PCR-free	HiSeq 2000	2 x 100	Barghi et al. 2017	ERR1987203-ERR1987207
Dsim_Fl_Hot_F60_2											this study	ERR2861210,ERR2861217,ERR2861224,ERR2861231,ERR2861238
Dsim_Fl_Hot_F60_3											Barghi et al. 2017	ERR1987208-ERR1987212
Dsim_Fl_Hot_F60_4											this study	ERR2861211,ERR2861218,ERR2861225,ERR2861232,ERR2861239
Dsim_Fl_Hot_F60_5											Barghi et al. 2017	ERR1987213-ERR1987217
Dsim_Fl_Hot_F60_6											this study	ERR2861212,ERR2861219,ERR2861226,ERR2861233,ERR2861240
Dsim_Fl_Hot_F60_7											this study	ERR2861213,ERR2861220,ERR2861227,ERR2861234,ERR2861241
Dsim_Fl_Hot_F60_8											this study	ERR2861214,ERR2861221,ERR2861228,ERR2861235,ERR2861242
Dsim_Fl_Hot_F60_9											this study	ERR2861215,ERR2861222,ERR2861229,ERR2861236,ERR2861243
Dsim_Fl_Hot_F60_10											this study	ERR2861216,ERR2861223,ERR2861230,ERR2861237,ERR2861244
1 Covaris, Inc. Woburn, MA, USA
2 Illumina, San Diego, CA
3 New England Biolabs, Ipswich, MA
4 Beckman Coulter, Carlsbad, CA
*REF = Miller SA, Dykes DD, Polesky HF (1988). A simple salting out procedure for extracting DNA from human nucleated cells. Nucleic Acids Res 16(3): 1215.
Barghi, N., Tobler, R., Nolte, V. and Schlötterer, C. 2017. Drosophila simulans : A species with improved resolution in Evolve and Resequence studies. G3, 7, 2337–2343.
Kofler, R., Senti, K.A., Nolte, V., Tobler, R. and Schlötterer, C. 2018. Molecular dissection of a natural transposable element invasion. Genome Res, doi:10.1101/gr.228627.117.
Nouhaud, P., Tobler, R., Nolte, V. and Schlötterer, C. 2016. Ancestral population reconstitution from isofemale lines as a tool for experimental evolution. Ecol. Evol. 6, 7169–7175.
(A) For the founder population, nomenclature is as follows: species_population_selectionRegime_replicate (e.g., Dsim_Fl_Base_1), and for the evolved populations, nomenclature is as follows: species_population_selectionRegime_generation_replicate (e.g., Dsim_Fl_Hot_F10_1).

## Sheet: S7 Table B
S7 Table B. Details of DNA extraction and library preparation for haplotype samples
Sample	DNA isolation	Amount of starting material	Fragmentation method	Kit	Size selection method	Insert size (bp)	Polymerase	No. of PCR cycles	Sequencing platform	Read length (bp)	Published in	SRA Run accession no.
Dsim_Fl_Hot_F88_r1_c1	High salt extraction protocol (REF*) including RNase A treatment	150 ng	Covaris S21	NEBNext Ultra DNA Library Prep Kit (E7370)3	AMPure XP beads4	500	Q5	9-12	HiSeq 2500	2 x 120 and 2 x 125	this study	ERR2864337
Dsim_Fl_Hot_F88_r1_c2											this study	ERR2864338
Dsim_Fl_Hot_F88_r1_c3											this study	ERR2864339
Dsim_Fl_Hot_F88_r1_c4											this study	ERR2864340
Dsim_Fl_Hot_F88_r1_c5											this study	ERR2864341
Dsim_Fl_Hot_F88_r1_c6											this study	ERR2864342
Dsim_Fl_Hot_F88_r1_c7											this study	ERR2864343
Dsim_Fl_Hot_F88_r1_c8											this study	ERR2864344
Dsim_Fl_Hot_F88_r1_c9											this study	ERR2864345
Dsim_Fl_Hot_F88_r1_c10											this study	ERR2864346
Dsim_Fl_Hot_F88_r1_c11											this study	ERR2864347
Dsim_Fl_Hot_F88_r1_c12											this study	ERR2864348
Dsim_Fl_Hot_F88_r1_c13											this study	ERR2864349
Dsim_Fl_Hot_F88_r1_c14											this study	ERR2864350
Dsim_Fl_Hot_F88_r1_c15											this study	ERR2864351
Dsim_Fl_Hot_F88_r1_c16											this study	ERR2864352,ERR2864357
Dsim_Fl_Hot_F88_r1_c17											this study	ERR2864353,ERR2864358
Dsim_Fl_Hot_F88_r1_c18											this study	ERR2864354,ERR2864359
Dsim_Fl_Hot_F88_r1_c19											this study	ERR2864355,ERR2864360
Dsim_Fl_Hot_F88_r1_c20											this study	ERR2864356,ERR2864361
Dsim_Fl_Hot_F103_r3_c1	High salt extraction protocol (REF*) including RNase A treatment	150 ng	Covaris S21	NEBNext Ultra II DNA Library Prep Kit (E7645)3	AMPure XP beads4	480	Q5 Hot start	8	HiSeq 2500	2 x 125	this study	ERR2864362
Dsim_Fl_Hot_F103_r3_c2											this study	ERR2864363
Dsim_Fl_Hot_F103_r3_c3											this study	ERR2864364
Dsim_Fl_Hot_F103_r3_c4											this study	ERR2864365
Dsim_Fl_Hot_F103_r3_c5											this study	ERR2864366
Dsim_Fl_Hot_F103_r3_c6											this study	ERR2864367
Dsim_Fl_Hot_F103_r3_c7											this study	ERR2864368
Dsim_Fl_Hot_F103_r3_c8											this study	ERR2864369
Dsim_Fl_Hot_F103_r3_c9											this study	ERR2864370
Dsim_Fl_Hot_F103_r3_c10											this study	ERR2864371
Dsim_Fl_Hot_F103_r3_c11											this study	ERR2864372
Dsim_Fl_Hot_F103_r3_c12											this study	ERR2864373
Dsim_Fl_Hot_F103_r3_c13	High salt extraction protocol (REF*) including RNase A treatment	150 ng	Covaris S21	NEBNext Ultra II DNA Library Prep Kit (E7645)3	AMPure XP beads4	260	Q5 Hot start	7	HiSeq XTEN	2 x 150	this study	ERR2864374
Dsim_Fl_Hot_F103_r3_c14											this study	ERR2864375
Dsim_Fl_Hot_F103_r3_c15											this study	ERR2864376
Dsim_Fl_Hot_F103_r3_c16											this study	ERR2864377
Dsim_Fl_Hot_F103_r3_c17											this study	ERR2864378
Dsim_Fl_Hot_F103_r3_c18											this study	ERR2864379
Dsim_Fl_Hot_F103_r3_c19											this study	ERR2864380
Dsim_Fl_Hot_F103_r3_c20											this study	ERR2864381
Dsim_Fl_Hot_F103_r3_c21											this study	ERR2864382
Dsim_Fl_Hot_F103_r3_c22											this study	ERR2864383
Dsim_Fl_Hot_F103_r3_c23											this study	ERR2864384
Dsim_Fl_Hot_F103_r3_c24											this study	ERR2864385
Dsim_Fl_Hot_F103_r3_c25											this study	ERR2864386
Dsim_Fl_Hot_F103_r3_c26											this study	ERR2864387
Dsim_Fl_Hot_F103_r3_c27											this study	ERR2864388
Dsim_Fl_Hot_F103_r3_c28											this study	ERR2864389
Dsim_Fl_Hot_F103_r3_c29											this study	ERR2864390
Dsim_Fl_Hot_F103_r3_c30											this study	ERR2864391
Dsim_Fl_Hot_F103_r3_c31											this study	ERR2864392
Dsim_Fl_Hot_F103_r3_c32											this study	ERR2864393
Dsim_Fl_Hot_F103_r3_c33											this study	ERR2864394
Dsim_Fl_Hot_F103_r3_c34											this study	ERR2864395
Dsim_Fl_Hot_F103_r3_c35											this study	ERR2864396
Dsim_Fl_Hot_F103_r3_c36											this study	ERR2864397
Dsim_Fl_Hot_F88_r4_c1	High salt extraction protocol (REF*) including RNase A treatment	150 ng	Covaris S21	NEBNext Ultra DNA Library Prep Kit (E7370)3	AMPure XP beads4	500	Q5	9-12	HiSeq 2500	2 x 120 and 2 x 125	this study	ERR2864398,ERR2864405
Dsim_Fl_Hot_F88_r4_c2											this study	ERR2864399,ERR2864406
Dsim_Fl_Hot_F88_r4_c3											this study	ERR2864400,ERR2864407
Dsim_Fl_Hot_F88_r4_c4											this study	ERR2864401,ERR2864408
Dsim_Fl_Hot_F88_r4_c5											this study	ERR2864402,ERR2864409
Dsim_Fl_Hot_F88_r4_c6											this study	ERR2864403,ERR2864410
Dsim_Fl_Hot_F88_r4_c7											this study	ERR2864404,ERR2864411
Dsim_Fl_Hot_F88_r4_c8											this study	ERR2864412
Dsim_Fl_Hot_F88_r4_c9											this study	ERR2864413
Dsim_Fl_Hot_F88_r4_c10											this study	ERR2864414
Dsim_Fl_Hot_F88_r4_c11											this study	ERR2864415
Dsim_Fl_Hot_F88_r4_c12											this study	ERR2864416
Dsim_Fl_Hot_F88_r4_c13											this study	ERR2864417
Dsim_Fl_Hot_F88_r4_c14											this study	ERR2864418
Dsim_Fl_Hot_F88_r4_c15											this study	ERR2864419
Dsim_Fl_Hot_F88_r4_c16											this study	ERR2864420
Dsim_Fl_Hot_F88_r4_c17											this study	ERR2864421
Dsim_Fl_Hot_F88_r4_c18											this study	ERR2864422
Dsim_Fl_Hot_F88_r4_c19											this study	ERR2864423
Dsim_Fl_Hot_F88_r4_c20											this study	ERR2864424
Dsim_Fl_Hot_F103_r7_c1	High salt extraction protocol (REF*) including RNase A treatment	150 ng	Covaris S21	NEBNext Ultra II DNA Library Prep Kit (E7645)3	AMPure XP beads4	480	Q5 Hot start	8	HiSeq 2500	2 x 125	this study	ERR2864425
Dsim_Fl_Hot_F103_r7_c2											this study	ERR2864426
Dsim_Fl_Hot_F103_r7_c3											this study	ERR2864427
Dsim_Fl_Hot_F103_r7_c4											this study	ERR2864428
Dsim_Fl_Hot_F103_r7_c5											this study	ERR2864429
Dsim_Fl_Hot_F103_r7_c6											this study	ERR2864430
Dsim_Fl_Hot_F103_r7_c7											this study	ERR2864431
Dsim_Fl_Hot_F103_r7_c8											this study	ERR2864432
Dsim_Fl_Hot_F103_r7_c9											this study	ERR2864433
Dsim_Fl_Hot_F103_r7_c10											this study	ERR2864434
Dsim_Fl_Hot_F103_r7_c11											this study	ERR2864435
Dsim_Fl_Hot_F103_r7_c12											this study	ERR2864436
Dsim_Fl_Hot_F103_r10_c1											this study	ERR2864437
Dsim_Fl_Hot_F103_r10_c2											this study	ERR2864438
Dsim_Fl_Hot_F103_r10_c3											this study	ERR2864439
Dsim_Fl_Hot_F103_r10_c4											this study	ERR2864440
Dsim_Fl_Hot_F103_r10_c5											this study	ERR2864441
Dsim_Fl_Hot_F103_r10_c6											this study	ERR2864442
Dsim_Fl_Hot_F103_r10_c7											this study	ERR2864443
Dsim_Fl_Hot_F103_r10_c8											this study	ERR2864444
Dsim_Fl_Hot_F103_r10_c9											this study	ERR2864445
Dsim_Fl_Hot_F103_r10_c10											this study	ERR2864446
Dsim_Fl_Hot_F103_r10_c11											this study	ERR2864447
Dsim_Fl_Hot_F103_r10_c12											this study	ERR2864448
1 Covaris, Inc. Woburn, MA, USA
2 Illumina, San Diego, CA
3 New England Biolabs, Ipswich, MA
4 Beckman Coulter, Carlsbad, CA
*REF = Miller SA, Dykes DD, Polesky HF (1988). A simple salting out procedure for extracting DNA from human nucleated cells. Nucleic Acids Res 16(3): 1215.
(B) Nomenclature of the samples is as follows: species_population_selectionRegime_generation_replicate_cross (e.g., Dsim_Fl_Hot_F88_r1_c1).
