# Supplementary material for: Genetic redundancy fuels polygenic adaptation in Drosophila
Source: PLoS Biol. 2019 Feb 4;17(2):e3000128. doi: 10.1371/journal.pbio.3000128 (PMC6375663; doi:10.1371/journal.pbio.3000128)
Supplement: S8 Table — (XLSX) [file pbio.3000128.s021.xlsx]

## Sheet: Sheet1
S8 Table The coverage of SNPs for all timepoints and replicates.
Generation	Replicate	1st percentile	2nd percentile	Average	98th percentile	99th percentile
0	1	76	100	193.11	259	259
0	2	68	89	171.95	233	233
0	3	101	132	254.61	343	343
0	4	70	92	178.28	242	242
0	5	118	155	299.83	405	405
0	6	73	95	186.03	258	258
0	7	72	95	184.03	249	249
0	8	61	80	156.20	215	215
0	9	108	141	273.96	367	367
0	10	66	87	169.46	230	230
10	1	35	44	91.31	133	133
10	2	35	45	91.65	131	131
10	3	26	34	70.21	102	102
10	4	38	48	99.59	144	144
10	5	49	64	129.42	184	184
10	6	39	50	103.62	150	150
10	7	43	55	113.02	163	163
10	8	35	44	93.52	137	137
10	9	47	60	122.13	175	175
10	10	41	53	108.88	157	157
20	1	47	62	125.55	175	175
20	2	24	31	65.50	96	96
20	3	46	61	123.94	174	174
20	4	38	51	104.29	147	147
20	5	46	61	123.82	173	173
20	6	63	84	167.47	232	232
20	7	43	57	116.43	162	162
20	8	39	53	110.22	156	156
20	9	25	32	67.68	104	104
20	10	9	12	28.93	47	47
30	1	26	33	71.02	106	106
30	2	26	35	73.93	109	109
30	3	23	30	64.22	95	95
30	4	24	31	66.65	100	100
30	5	14	18	41.24	65	65
30	6	19	25	53.74	80	80
30	7	34	45	95.25	133	133
30	8	68	91	184.56	249	249
30	9	58	77	156.52	212	212
30	10	65	86	175.58	238	238
40	1	41	54	112.49	155	155
40	2	36	48	100.36	139	139
40	3	51	68	142.75	197	197
40	4	31	41	87.12	123	123
40	5	35	47	96.80	134	134
40	6	27	36	75.91	108	108
40	7	35	47	96.99	137	137
40	8	28	38	79.37	113	113
40	9	23	30	63.25	91	91
40	10	44	58	119.31	164	164
50	1	27	37	76.90	108	108
50	2	26	35	75.40	107	107
50	3	28	38	81.79	116	116
50	4	31	42	90.06	125	125
50	5	33	45	95.22	132	132
50	6	28	38	80.55	113	113
50	7	31	42	86.93	121	121
50	8	33	44	93.36	130	130
50	9	54	73	149.90	207	207
50	10	40	54	114.13	155	155
60	1	44	57	128.00	199	199
60	2	30	39	87.76	138	138
60	3	24	31	73.59	118	118
60	4	20	26	61.16	98	98
60	5	28	36	83.65	133	133
60	6	25	33	75.43	119	119
60	7	35	45	103.14	163	163
60	8	34	44	99.38	156	156
60	9	39	50	114.65	181	181
60	10	39	50	113.62	177	177
